# Supplementary material for: An Imine-Based Porous 3D Covalent Organic Polymer as a New Sorbent for the Solid-Phase Extraction of Amphenicols from Water Sample
Source: Molecules. 2023 Apr 7;28(8):3301. doi: 10.3390/molecules28083301 (PMC10145516; doi:10.3390/molecules28083301)
Supplement: Supplementary file 1 [file molecules-28-03301-s001.zip]

Archive with 1 entries (1 files):
- molecules-2291893-supplementary.pdf
